# Supplementary material for: Circulating sRANKL, Periostin, and Osteopontin as Biomarkers for the Assessment of Activated Osteoclastogenesis in Myeloma Related Bone Disease
Source: Cancers (Basel). 2023 Nov 24;15(23):5562. doi: 10.3390/cancers15235562 (PMC10705189; doi:10.3390/cancers15235562)
Supplement: Supplementary file 1 [file cancers-15-05562-s001.zip]

Archive with 1 entries (1 files):
- cancers-2709947-supplementary.pdf
